# Supplementary material for: 3-Amino­phenyl­boronic acid monohydrate
Source: Acta Crystallogr Sect E Struct Rep Online. 2010 May 8;66(Pt 6):o1260. doi: 10.1107/S1600536810015655 (PMC2979464; doi:10.1107/S1600536810015655)
Supplement: Supplementary file 2 [file e-66-o1260-Isup2.hkl]

# 
# h,k,l, Fc-squared, Fo-squared, sigma(Fo-squared) and status flag 
# 
data_I
_shelx_title ' 1mariam in P2(1)/c' 
_shelx_refln_list_code          4 
_shelx_F_calc_maximum       96.04 
_exptl_crystal_F_000       328.00 
_reflns_d_resolution_high  0.8412 
 
loop_ 
 _symmetry_equiv_pos_as_xyz 
 'x, y, z' 
 '-x, y+1/2, -z+1/2' 
 '-x, -y, -z' 
 'x, -y-1/2, z-1/2' 
 
_cell_length_a     7.1211 
_cell_length_b    13.8548 
_cell_length_c     7.8475 
_cell_angle_alpha  90.000 
_cell_angle_beta  100.663 
_cell_angle_gamma  90.000 
 
_shelx_F_squared_multiplier     1.000 
 
loop_ 
 _refln_index_h 
 _refln_index_k 
 _refln_index_l 
 _refln_F_squared_calc 
 _refln_F_squared_meas 
 _refln_F_squared_sigma 
 _refln_observed_status 
   1   0   0     1409.19     1406.19     31.42 o 
   2   0   0     1066.15     1005.06     14.04 o 
   3   0   0      873.56      849.60     12.12 o 
   4   0   0      177.43      186.62      3.25 o 
   5   0   0      105.04      106.04      2.28 o 
   6   0   0        1.18        2.11      1.44 o 
   7   0   0       14.00       12.44      1.32 o 
   8   0   0       64.43       94.23      3.75 o 
   1   1   0     1168.58     1180.36     12.32 o 
   2   1   0       82.59       82.97      1.26 o 
   3   1   0     1553.03     1654.90     17.42 o 
   4   1   0      235.80      254.13      2.97 o 
   5   1   0      490.04      464.38      5.60 o 
   6   1   0       60.87       57.16      1.38 o 
   7   1   0       14.89       16.96      1.01 o 
   8   1   0        0.37        1.02      0.54 o 
   0   2   0      269.46      269.73      7.74 o 
   1   2   0     1033.91     1024.61     10.05 o 
   2   2   0     1076.49     1074.78     11.35 o 
   3   2   0      104.42      103.22      1.46 o 
   4   2   0      138.61      155.72      2.15 o 
   5   2   0       42.23       40.34      0.94 o 
   6   2   0      272.20      265.29      4.33 o 
   7   2   0       71.49       76.92      2.59 o 
   8   2   0        3.23        4.44      0.85 o 
   1   3   0      555.69      587.88      5.89 o 
   2   3   0       81.91       71.90      0.98 o 
   3   3   0      367.53      359.37      4.16 o 
   4   3   0      281.72      298.32      3.66 o 
   5   3   0       24.34       28.33      0.91 o 
   6   3   0       38.11       33.56      1.06 o 
   7   3   0        0.53        0.64      0.39 o 
   8   3   0        2.18        3.45      0.79 o 
   0   4   0     8874.08     8365.11    114.00 o 
   1   4   0      621.34      565.48      5.73 o 
   2   4   0     1676.99     1707.68     16.76 o 
   3   4   0      105.95      126.32      1.64 o 
   4   4   0       20.23       25.11      0.62 o 
   5   4   0      394.57      395.15      5.80 o 
   6   4   0       10.34       10.16      0.93 o 
   7   4   0       38.47       39.43      1.58 o 
   8   4   0       49.00       59.80      3.05 o 
   1   5   0        1.69        2.05      0.33 o 
   2   5   0      104.99      102.08      1.40 o 
   3   5   0      157.81      160.86      2.17 o 
   4   5   0      414.69      420.38      4.66 o 
   5   5   0     1567.58     1635.53     19.16 o 
   6   5   0      142.84      142.53      2.85 o 
   7   5   0      187.24      192.21      4.84 o 
   0   6   0     1336.79     1297.92     18.21 o 
   1   6   0      668.72      683.74      7.48 o 
   2   6   0      344.82      321.79      3.55 o 
   3   6   0       87.24       81.46      1.24 o 
   4   6   0      621.70      654.82      6.95 o 
   5   6   0      388.95      404.38      6.07 o 
   6   6   0      412.32      418.66      6.45 o 
   7   6   0        0.32        1.11      0.50 o 
   1   7   0       19.72       17.52      0.47 o 
   2   7   0       38.36       34.04      0.81 o 
   3   7   0      471.31      483.49      5.24 o 
   4   7   0      379.75      394.45      6.19 o 
   5   7   0        5.60        7.26      0.68 o 
   6   7   0      569.03      603.33      9.92 o 
   7   7   0       64.11       55.49      2.04 o 
   0   8   0       81.91       81.18      1.74 o 
   1   8   0      956.67      988.51     10.77 o 
   2   8   0        9.06       12.44      0.63 o 
   3   8   0       87.81       87.73      1.51 o 
   4   8   0       33.29       30.95      1.08 o 
   5   8   0       43.74       42.91      1.58 o 
   6   8   0        7.06        8.50      0.94 o 
   7   8   0        0.02       -0.37      0.43 o 
   1   9   0        8.14        7.28      0.54 o 
   2   9   0        4.02        7.61      0.45 o 
   3   9   0      496.06      492.14      6.53 o 
   4   9   0       11.19        8.76      0.83 o 
   5   9   0      210.31      217.52      5.31 o 
   6   9   0       30.96       35.14      2.10 o 
   0  10   0      837.91      829.16     19.45 o 
   1  10   0      100.93       94.56      2.30 o 
   2  10   0      371.92      368.51      5.19 o 
   3  10   0       45.76       41.93      1.27 o 
   4  10   0       12.43       13.81      0.96 o 
   5  10   0        4.39        5.48      0.75 o 
   6  10   0        7.31        9.07      0.97 o 
   1  11   0      320.99      311.25      4.37 o 
   2  11   0       51.68       50.89      1.40 o 
   3  11   0       13.75       13.24      0.78 o 
   4  11   0       65.29       68.93      2.13 o 
   5  11   0       65.09       61.04      3.21 o 
   6  11   0      140.77      147.64      3.75 o 
   0  12   0        0.12        0.44      0.37 o 
   1  12   0        6.12        4.52      0.50 o 
   2  12   0       83.75       80.59      2.19 o 
   3  12   0        0.39        0.59      0.38 o 
   4  12   0        7.39        6.64      0.81 o 
   5  12   0        0.55        2.14      0.57 o 
   1  13   0      244.75      242.73      5.32 o 
   2  13   0      193.99      195.65      4.06 o 
   3  13   0       27.77       29.37      1.36 o 
   4  13   0       35.16       37.33      1.63 o 
   5  13   0        7.08        7.74      0.96 o 
   0  14   0        0.01       -0.56      0.58 o 
   1  14   0      113.48      111.98      2.80 o 
   2  14   0      256.17      264.12      7.30 o 
   3  14   0       14.11       13.35      1.21 o 
   4  14   0       22.76       24.59      1.58 o 
   1  15   0       16.35       16.21      1.19 o 
   2  15   0        5.03        3.18      0.73 o 
   3  15   0       21.30       22.62      1.52 o 
   0  16   0        4.95        8.27      1.28 o 
   1  16   0      212.96      224.41      5.44 o 
  -8   1   1        0.45        1.15      0.64 o 
  -7   1   1        6.31        7.27      0.70 o 
  -6   1   1      307.16      297.19      7.14 o 
  -5   1   1      534.96      524.90      6.65 o 
  -4   1   1       19.37       24.43      0.57 o 
  -3   1   1     2118.64     2192.65     21.46 o 
  -2   1   1       78.21       76.40      0.97 o 
  -1   1   1      341.11      344.71      3.76 o 
   0   1   1       66.85       71.51      1.18 o 
   1   1   1      147.53      144.71      1.72 o 
   2   1   1      207.59      219.23      2.41 o 
   3   1   1      363.94      408.12      4.36 o 
   4   1   1        0.81        1.74      0.20 o 
   5   1   1       67.18       66.59      1.30 o 
   6   1   1      305.79      305.64      4.43 o 
   7   1   1       11.16       12.14      1.01 o 
   8   1   1       31.74       45.01      3.29 o 
  -8   2   1      110.39      117.87      3.57 o 
  -7   2   1       57.39       58.71      1.68 o 
  -6   2   1     2784.09     2828.57     35.54 o 
  -5   2   1       26.31       24.53      0.72 o 
  -4   2   1      136.93      135.58      1.78 o 
  -3   2   1       52.03       39.64      0.70 o 
  -2   2   1       36.76       27.50      0.49 o 
  -1   2   1     2164.77     2218.28     23.02 o 
   0   2   1       41.92       36.38      0.71 o 
   1   2   1      285.12      301.61      3.38 o 
   2   2   1      258.47      256.80      2.79 o 
   3   2   1      773.30      850.83      8.64 o 
   4   2   1      297.00      352.88      3.97 o 
   5   2   1        1.71        1.14      0.23 o 
   6   2   1        6.44        5.62      0.53 o 
   7   2   1       71.04       63.47      1.98 o 
   8   2   1        7.38       10.32      1.16 o 
  -8   3   1        3.25        5.55      0.82 o 
  -7   3   1       66.61       67.62      2.11 o 
  -6   3   1       82.13       83.88      1.75 o 
  -5   3   1        0.00        0.28      0.19 o 
  -4   3   1      295.59      271.83      3.14 o 
  -3   3   1        1.60        2.03      0.21 o 
  -2   3   1      274.20      287.05      3.07 o 
  -1   3   1     9223.84     8802.91     97.81 o 
   0   3   1     1808.50     1851.04     22.81 o 
   1   3   1        1.16        1.01      0.21 o 
   2   3   1        2.04        1.01      0.22 o 
   3   3   1      906.42     1016.68     10.94 o 
   4   3   1      263.70      257.77      3.26 o 
   5   3   1        4.78        3.54      0.37 o 
   6   3   1       81.77       75.52      1.68 o 
   7   3   1      136.49      124.08      4.65 o 
  -8   4   1       28.35       32.83      1.57 o 
  -7   4   1      225.03      234.25      4.80 o 
  -6   4   1        8.08        9.70      0.83 o 
  -5   4   1       18.02       18.33      0.64 o 
  -4   4   1      328.09      322.67      3.88 o 
  -3   4   1        0.54        0.24      0.13 o 
  -2   4   1      591.69      639.29      7.55 o 
  -1   4   1     4354.30     4423.46     45.71 o 
   0   4   1     8794.92     8632.97     83.21 o 
   1   4   1      933.34      946.65      9.42 o 
   2   4   1      463.16      473.26      4.94 o 
   3   4   1      645.36      690.20      7.69 o 
   4   4   1      120.48      119.02      1.85 o 
   5   4   1        9.19        6.88      0.49 o 
   6   4   1      164.32      156.35      3.02 o 
   7   4   1        8.95       11.30      2.10 o 
  -8   5   1       39.44       46.13      2.21 o 
  -7   5   1        5.84        6.69      0.85 o 
  -6   5   1       51.85       50.62      1.52 o 
  -5   5   1       24.29       28.08      0.91 o 
  -4   5   1        0.38        0.52      0.21 o 
  -3   5   1       63.91       63.03      0.98 o 
  -2   5   1      418.19      493.26      5.50 o 
  -1   5   1       86.06       82.89      1.10 o 
   0   5   1     1144.15     1183.39     11.72 o 
   1   5   1        0.31        0.91      0.13 o 
   2   5   1       91.62       67.68      1.07 o 
   3   5   1       54.90       49.75      0.98 o 
   4   5   1        0.35        0.35      0.19 o 
   5   5   1      116.57      105.41      1.91 o 
   6   5   1        7.39        7.33      0.70 o 
   7   5   1        0.17        0.84      0.45 o 
  -7   6   1      139.55      137.17      3.37 o 
  -6   6   1       25.38       23.25      1.06 o 
  -5   6   1      122.80      118.37      2.19 o 
  -4   6   1       30.74       26.82      0.86 o 
  -3   6   1      168.31      181.31      2.99 o 
  -2   6   1       11.44       10.19      0.49 o 
  -1   6   1      127.16      115.05      1.48 o 
   0   6   1      629.00      608.02      6.26 o 
   1   6   1      526.96      565.35      5.87 o 
   2   6   1      649.09      673.68      7.44 o 
   3   6   1      130.28      123.83      2.17 o 
   4   6   1       31.54       30.01      0.83 o 
   5   6   1       33.35       34.24      1.17 o 
   6   6   1       38.99       39.51      1.57 o 
   7   6   1      134.78      128.70      3.30 o 
  -7   7   1       28.53       27.34      3.26 o 
  -6   7   1        9.07       11.95      1.03 o 
  -5   7   1        1.87        2.22      0.69 o 
  -4   7   1        1.64        3.60      0.71 o 
  -3   7   1      221.43      245.81      3.45 o 
  -2   7   1      343.33      359.22      4.22 o 
  -1   7   1      820.50      877.72      8.93 o 
   0   7   1      110.27      110.97      1.50 o 
   1   7   1      452.30      402.10      4.36 o 
   2   7   1      274.63      273.50      4.34 o 
   3   7   1        4.99        5.42      0.40 o 
   4   7   1      124.52      132.12      2.29 o 
   5   7   1       55.66       57.22      2.14 o 
   6   7   1        3.25        3.48      0.63 o 
   7   7   1      107.76      105.49      3.69 o 
  -7   8   1       27.21       31.87      1.94 o 
  -6   8   1      316.87      324.15      5.40 o 
  -5   8   1       41.86       43.32      1.40 o 
  -4   8   1      100.04       98.60      1.92 o 
  -3   8   1       22.32       27.36      0.76 o 
  -2   8   1      757.73      780.41      9.42 o 
  -1   8   1      233.90      252.37      3.16 o 
   0   8   1        9.64       10.97      0.54 o 
   1   8   1      256.62      238.66      2.83 o 
   2   8   1        0.15        0.59      0.17 o 
   3   8   1      124.18      118.15      3.41 o 
   4   8   1       99.01       96.24      2.20 o 
   5   8   1      219.77      224.03      4.51 o 
   6   8   1       77.61       79.30      3.45 o 
   7   8   1        0.43        1.72      0.67 o 
  -7   9   1       51.48       58.10      2.68 o 
  -6   9   1        0.07        0.24      0.39 o 
  -5   9   1        6.20        6.68      0.67 o 
  -4   9   1        0.73        0.71      0.30 o 
  -3   9   1      163.79      166.44      2.45 o 
  -2   9   1      124.98      129.48      2.61 o 
  -1   9   1       36.98       34.93      0.92 o 
   0   9   1      557.23      569.25      6.54 o 
   1   9   1      169.22      169.36      2.21 o 
   2   9   1       12.42       10.54      0.49 o 
   3   9   1        2.12        2.24      0.39 o 
   4   9   1      101.78      107.45      2.33 o 
   5   9   1      609.08      646.35     10.53 o 
   6   9   1      167.28      174.68      4.03 o 
  -6  10   1       10.29       14.42      1.20 o 
  -5  10   1      180.33      183.15      4.02 o 
  -4  10   1      207.92      205.51      3.69 o 
  -3  10   1      160.82      162.36      2.72 o 
  -2  10   1      100.34      101.61      3.47 o 
  -1  10   1       15.00       14.40      0.62 o 
   0  10   1      205.49      198.76      2.75 o 
   1  10   1       11.60       10.60      0.52 o 
   2  10   1       16.96       15.29      0.75 o 
   3  10   1       50.00       50.46      1.44 o 
   4  10   1      117.58      116.90      2.88 o 
   5  10   1      292.08      293.05      5.68 o 
   6  10   1      141.53      144.08      3.64 o 
  -6  11   1       44.26       50.54      1.99 o 
  -5  11   1        7.83        8.96      0.93 o 
  -4  11   1       61.63       59.05      1.94 o 
  -3  11   1      287.69      288.38      5.02 o 
  -2  11   1       69.65       70.36      1.43 o 
  -1  11   1        0.04        0.07      0.21 o 
   0  11   1       95.26       93.26      2.00 o 
   1  11   1        7.52        9.11      0.58 o 
   2  11   1      105.91      107.92      2.29 o 
   3  11   1       33.40       35.26      1.23 o 
   4  11   1       40.70       44.84      2.07 o 
   5  11   1       25.14       28.44      1.42 o 
  -5  12   1        0.01       -0.04      0.44 o 
  -4  12   1      236.92      231.67      4.75 o 
  -3  12   1        3.59        3.02      0.51 o 
  -2  12   1       46.68       45.51      1.16 o 
  -1  12   1      121.17      121.76      2.08 o 
   0  12   1      100.10       94.45      2.09 o 
   1  12   1      199.23      193.05      3.40 o 
   2  12   1      189.44      178.16      3.32 o 
   3  12   1        5.13        5.67      0.63 o 
   4  12   1       92.60       94.20      2.66 o 
   5  12   1       89.97       92.01      2.76 o 
  -5  13   1       44.13       43.75      1.85 o 
  -4  13   1        1.32        1.40      0.53 o 
  -3  13   1        0.05        0.48      0.43 o 
  -2  13   1       46.18       45.21      1.30 o 
  -1  13   1       82.32       82.88      1.81 o 
   0  13   1       27.87       27.07      1.13 o 
   1  13   1       16.95       17.21      1.03 o 
   2  13   1        1.23        2.03      0.51 o 
   3  13   1        3.65        2.08      0.44 o 
   4  13   1        1.36        1.72      0.55 o 
  -4  14   1        0.38        1.71      0.56 o 
  -3  14   1        3.83        5.47      0.76 o 
  -2  14   1       88.76       94.93      2.54 o 
  -1  14   1        2.35        2.35      0.54 o 
   0  14   1       60.12       59.40      1.69 o 
   1  14   1        1.73        1.39      0.46 o 
   2  14   1       22.73       24.64      1.28 o 
   3  14   1        0.18        0.33      0.54 o 
   4  14   1        0.23        0.82      0.54 o 
  -3  15   1        0.97        1.51      0.62 o 
  -2  15   1        0.02        1.25      0.55 o 
  -1  15   1       23.74       30.02      1.36 o 
   0  15   1       28.18       28.63      1.32 o 
   1  15   1       69.00       68.15      2.18 o 
   2  15   1        3.11        2.85      0.63 o 
   3  15   1        0.78        1.61      0.66 o 
  -1  16   1       17.65       19.24      1.18 o 
   0  16   1        9.08       11.94      1.26 o 
   1  16   1       39.65       38.93      1.91 o 
  -8   0   2       13.71       14.02      3.72 o 
  -7   0   2      266.73      266.20     12.40 o 
  -6   0   2        5.15        4.08      0.84 o 
  -4   0   2      166.62      150.38      4.14 o 
  -3   0   2      334.13      422.43      6.32 o 
  -2   0   2     2684.98     2763.56     38.03 o 
  -1   0   2      819.55      843.98     13.69 o 
   0   0   2     5191.43     5076.44     69.39 o 
   1   0   2      777.64      798.39     11.30 o 
   2   0   2      119.13      168.58      2.88 o 
   3   0   2     4769.95     5219.35     71.55 o 
   4   0   2       98.73       85.40      4.08 o 
   5   0   2       91.34       68.90      2.69 o 
   6   0   2      658.64      595.53     11.07 o 
   7   0   2        0.93        1.40      0.71 o 
  -8   1   2        7.29        8.92      0.96 o 
  -7   1   2      246.71      244.70      3.87 o 
  -6   1   2      471.43      451.85      8.14 o 
  -5   1   2       50.91       46.70      1.14 o 
  -4   1   2      185.52      192.03      2.33 o 
  -3   1   2       15.78       22.53      0.55 o 
  -2   1   2      940.96      982.57     10.49 o 
  -1   1   2       61.34       56.88      0.80 o 
   0   1   2     1256.71     1299.97     18.07 o 
   1   1   2       25.65       25.89      0.66 o 
   2   1   2       93.24       96.27      1.34 o 
   3   1   2      494.35      567.10      5.95 o 
   4   1   2       26.23       22.67      0.67 o 
   5   1   2      143.91      132.68      2.33 o 
   6   1   2      310.14      286.83      6.49 o 
   7   1   2        0.00        1.92      0.62 o 
  -8   2   2        7.29        7.72      1.13 o 
  -7   2   2      248.99      252.62      4.43 o 
  -6   2   2      556.26      551.46      7.96 o 
  -5   2   2       58.20       52.98      1.42 o 
  -4   2   2      255.50      262.74      3.32 o 
  -3   2   2      574.59      652.20      7.22 o 
  -2   2   2        6.44        6.02      0.81 o 
  -1   2   2       32.54       30.31      0.52 o 
   0   2   2      172.18      169.48      2.04 o 
   1   2   2      663.92      642.10      7.00 o 
   2   2   2      243.99      260.04      3.14 o 
   3   2   2      295.45      307.43      3.44 o 
   4   2   2      188.71      193.16      3.34 o 
   5   2   2      120.06      111.15      1.97 o 
   6   2   2        5.67        7.23      0.62 o 
   7   2   2        2.64        4.94      0.69 o 
  -8   3   2        5.34        6.45      0.88 o 
  -7   3   2       57.44       54.46      1.69 o 
  -6   3   2      238.09      234.19      4.04 o 
  -5   3   2        7.61       10.36      0.51 o 
  -4   3   2       11.88       16.08      0.53 o 
  -3   3   2       98.43       85.41      1.33 o 
  -2   3   2       42.55       49.80      0.78 o 
  -1   3   2       48.99       49.08      0.73 o 
   0   3   2     1492.61     1486.16     15.62 o 
   1   3   2      129.35      114.45      1.84 o 
   2   3   2      407.83      457.84      5.21 o 
   3   3   2       84.75       76.85      1.30 o 
   4   3   2       54.41       53.81      1.12 o 
   5   3   2       34.87       32.03      1.16 o 
   6   3   2      319.71      289.00      4.82 o 
   7   3   2       24.99       18.78      1.13 o 
  -8   4   2       15.39       17.16      1.48 o 
  -7   4   2        1.15        1.81      0.54 o 
  -6   4   2      220.28      218.88      3.87 o 
  -5   4   2      144.20      136.36      2.36 o 
  -4   4   2      192.21      193.12      2.62 o 
  -3   4   2        2.94        0.36      0.27 o 
  -2   4   2     1069.42     1114.45     11.92 o 
  -1   4   2     1143.50     1153.61     12.26 o 
   0   4   2       10.09       17.34      0.54 o 
   1   4   2     2466.20     2533.83     26.49 o 
   2   4   2       24.29       17.92      0.54 o 
   3   4   2      272.25      300.07      3.72 o 
   4   4   2      149.95      142.55      2.60 o 
   5   4   2       81.60       79.65      1.71 o 
   6   4   2       54.18       44.35      1.62 o 
   7   4   2       11.50       15.61      1.18 o 
  -8   5   2        0.52        1.03      0.58 o 
  -7   5   2      106.02       98.34      2.74 o 
  -6   5   2      132.75      121.66      2.61 o 
  -5   5   2      154.04      145.08      2.50 o 
  -4   5   2      512.19      480.14     10.72 o 
  -3   5   2      500.00      549.72      6.25 o 
  -2   5   2      591.27      620.19      6.90 o 
  -1   5   2      426.03      436.59      4.92 o 
   0   5   2      163.27      151.88      1.99 o 
   1   5   2      508.28      530.53      5.95 o 
   2   5   2       66.83       72.63      1.19 o 
   3   5   2      773.20      836.08     10.05 o 
   4   5   2       58.61       49.43      1.23 o 
   5   5   2      455.60      443.17      6.03 o 
   6   5   2        2.18        3.39      0.53 o 
   7   5   2       44.08       52.52      2.30 o 
  -7   6   2      163.44      175.45      4.28 o 
  -6   6   2      193.25      190.05      3.22 o 
  -5   6   2       40.43       38.55      1.14 o 
  -4   6   2        5.50        4.75      0.48 o 
  -3   6   2      199.45      230.61      2.98 o 
  -2   6   2      318.90      352.78      4.21 o 
  -1   6   2     1087.45     1118.60     12.01 o 
   0   6   2     1683.95     1758.77     17.36 o 
   1   6   2       44.75       42.53      0.84 o 
   2   6   2      158.08      146.97      2.68 o 
   3   6   2       44.33       35.52      1.08 o 
   4   6   2      180.34      184.09      4.03 o 
   5   6   2       71.87       68.46      1.81 o 
   6   6   2       53.90       51.52      1.61 o 
   7   6   2        2.41        3.32      0.78 o 
  -7   7   2        6.39        6.90      0.89 o 
  -6   7   2        1.62        1.64      0.53 o 
  -5   7   2        8.68        9.21      0.68 o 
  -4   7   2        1.81        1.60      0.33 o 
  -3   7   2      185.60      178.26      2.77 o 
  -2   7   2      189.40      199.45      2.66 o 
  -1   7   2     2525.22     2617.21     25.68 o 
   0   7   2      670.36      706.55      7.31 o 
   1   7   2       32.91       37.52      0.72 o 
   2   7   2       67.74       60.34      1.29 o 
   3   7   2       46.01       41.66      1.60 o 
   4   7   2        3.64        3.46      0.51 o 
   5   7   2       18.48       21.91      0.90 o 
   6   7   2       33.60       41.15      1.68 o 
  -7   8   2        9.95       10.17      1.06 o 
  -6   8   2       19.97       22.31      1.09 o 
  -5   8   2       57.63       54.82      1.46 o 
  -4   8   2       66.02       65.25      1.68 o 
  -3   8   2       11.94       11.92      0.60 o 
  -2   8   2      200.88      195.02      2.67 o 
  -1   8   2     1937.86     1944.12     20.65 o 
   0   8   2      724.97      777.25      8.07 o 
   1   8   2      315.82      339.67      4.16 o 
   2   8   2       28.43       24.46      0.86 o 
   3   8   2        1.00        1.35      0.32 o 
   4   8   2        1.30        0.65      0.30 o 
   5   8   2       72.06       72.31      2.19 o 
   6   8   2        6.30        7.13      0.86 o 
  -7   9   2       29.30       38.28      2.05 o 
  -6   9   2       21.49       20.64      1.14 o 
  -5   9   2        7.31        8.64      0.71 o 
  -4   9   2      206.92      198.12      3.62 o 
  -3   9   2      115.85      104.35      2.00 o 
  -2   9   2       29.42       30.45      1.34 o 
  -1   9   2       14.53       14.38      0.56 o 
   0   9   2      283.76      273.26      4.26 o 
   1   9   2      292.69      290.76      3.72 o 
   2   9   2      117.92      103.80      1.95 o 
   3   9   2        0.24        0.68      0.44 o 
   4   9   2      199.90      200.18      4.12 o 
   5   9   2       18.25       19.01      1.13 o 
   6   9   2       87.25       90.69      2.74 o 
  -6  10   2       81.05       79.80      2.22 o 
  -5  10   2      131.92      126.71      2.95 o 
  -4  10   2        1.81        1.81      0.36 o 
  -3  10   2       18.26       18.64      0.80 o 
  -2  10   2        0.01       -0.06      0.22 o 
  -1  10   2      212.49      202.55      3.70 o 
   0  10   2      706.25      717.99      9.76 o 
   1  10   2      119.22      112.55      1.86 o 
   2  10   2        0.53        0.40      0.27 o 
   3  10   2       94.68       89.39      2.86 o 
   4  10   2       20.08       18.46      1.50 o 
   5  10   2      292.73      291.54      5.72 o 
   6  10   2       24.95       31.01      1.56 o 
  -6  11   2        5.83        6.96      1.04 o 
  -5  11   2       59.95       62.61      2.11 o 
  -4  11   2       48.46       45.29      1.50 o 
  -3  11   2       17.09       19.52      0.85 o 
  -2  11   2      178.88      166.79      2.57 o 
  -1  11   2      203.42      189.12      3.03 o 
   0  11   2       62.07       58.50      1.63 o 
   1  11   2        2.56        2.21      0.43 o 
   2  11   2       15.46       15.36      0.83 o 
   3  11   2        1.22        2.24      0.46 o 
   4  11   2      775.92      812.81     12.89 o 
   5  11   2       27.87       29.14      1.47 o 
  -5  12   2        1.51        1.22      0.53 o 
  -4  12   2        7.49        6.13      0.64 o 
  -3  12   2       15.15       18.67      1.11 o 
  -2  12   2       64.63       63.70      1.73 o 
  -1  12   2       56.48       55.10      1.56 o 
   0  12   2       44.61       44.71      1.24 o 
   1  12   2        4.92        4.10      0.63 o 
   2  12   2       40.45       38.25      1.51 o 
   3  12   2       26.74       28.13      1.27 o 
   4  12   2       43.24       44.54      1.77 o 
   5  12   2        0.22        1.19      0.51 o 
  -5  13   2       17.93       22.13      1.31 o 
  -4  13   2       52.57       52.42      1.93 o 
  -3  13   2        0.41        0.01      0.41 o 
  -2  13   2       14.46       15.12      0.90 o 
  -1  13   2       19.52       19.08      0.95 o 
   0  13   2       96.47       93.28      2.17 o 
   1  13   2        7.55        6.62      0.78 o 
   2  13   2        4.29        6.55      0.79 o 
   3  13   2      160.01      162.09      3.76 o 
   4  13   2      910.65      951.51     15.05 o 
  -4  14   2      122.55      124.58      3.81 o 
  -3  14   2        3.05        3.76      0.69 o 
  -2  14   2        0.21        1.09      0.43 o 
  -1  14   2       70.68       72.90      1.95 o 
   0  14   2       28.99       29.57      1.38 o 
   1  14   2      201.09      213.19      4.48 o 
   2  14   2        1.92        3.32      0.66 o 
   3  14   2       27.90       27.30      1.42 o 
  -3  15   2        8.08        8.20      1.09 o 
  -2  15   2       18.32       20.37      1.19 o 
  -1  15   2       15.39       15.21      0.98 o 
   0  15   2        0.07        1.31      0.50 o 
   1  15   2       57.31       54.85      2.01 o 
   2  15   2        1.48        3.56      0.68 o 
  -1  16   2      318.00      341.43      9.14 o 
   0  16   2       10.42        9.35      1.08 o 
  -8   1   3        3.25        4.12      0.77 o 
  -7   1   3       15.06       15.18      0.98 o 
  -6   1   3      205.46      201.17      3.26 o 
  -5   1   3       10.26       11.30      0.61 o 
  -4   1   3       76.76       76.35      1.32 o 
  -3   1   3      916.77     1001.55     10.12 o 
  -2   1   3        0.04        0.42      0.13 o 
  -1   1   3       90.81      101.28      1.44 o 
   0   1   3     5618.16     5821.69     79.65 o 
   1   1   3        3.61        3.77      0.27 o 
   2   1   3       37.23       35.56      0.77 o 
   3   1   3      716.58      727.17      8.19 o 
   4   1   3        0.01       -0.01      0.18 o 
   5   1   3      107.34       85.66      2.55 o 
   6   1   3       92.04       73.57      2.05 o 
   7   1   3        6.66        8.72      1.10 o 
  -8   2   3      186.12      207.71      4.08 o 
  -7   2   3      166.12      159.55      3.26 o 
  -6   2   3      333.33      306.98      5.00 o 
  -5   2   3      213.85      193.57      5.65 o 
  -4   2   3       94.82      121.65      1.85 o 
  -3   2   3     2910.56     3227.95     33.75 o 
  -2   2   3      141.90      138.45      1.74 o 
  -1   2   3        0.00        0.14      0.10 o 
   0   2   3      835.31      985.43      9.90 o 
   1   2   3       50.90       50.20      0.82 o 
   2   2   3       13.68       10.65      0.42 o 
   3   2   3      216.49      198.06      2.69 o 
   4   2   3      100.54       95.48      1.66 o 
   5   2   3        0.01       -0.02      0.28 o 
   6   2   3        1.86        0.63      0.37 o 
   7   2   3       36.95       33.06      1.53 o 
  -8   3   3       82.78       93.21      2.78 o 
  -7   3   3        1.43        1.12      0.47 o 
  -6   3   3      141.61      135.68      3.60 o 
  -5   3   3       23.65       26.14      1.03 o 
  -4   3   3        3.88        4.63      0.36 o 
  -3   3   3      591.63      621.82      7.80 o 
  -2   3   3      266.03      236.83      2.72 o 
  -1   3   3     2416.13     2556.94     35.36 o 
   0   3   3       45.23       32.13      0.61 o 
   1   3   3      159.21      129.22      1.69 o 
   2   3   3     1351.15     1407.99     15.11 o 
   3   3   3       80.79       83.87      1.44 o 
   4   3   3       31.58       32.16      0.97 o 
   5   3   3      116.23      105.82      2.37 o 
   6   3   3        0.31        0.39      0.37 o 
   7   3   3       20.27       19.13      1.24 o 
  -8   4   3       11.64       12.54      1.18 o 
  -7   4   3      190.80      192.12      3.77 o 
  -6   4   3       38.11       36.84      1.33 o 
  -5   4   3      101.52       99.42      1.95 o 
  -4   4   3      407.44      402.42      6.69 o 
  -3   4   3       58.54       57.33      1.15 o 
  -2   4   3      489.89      490.10      5.19 o 
  -1   4   3      167.46      196.63      2.32 o 
   0   4   3      303.56      343.20      3.74 o 
   1   4   3       89.67       92.50      1.42 o 
   2   4   3      445.40      445.99      5.74 o 
   3   4   3       37.15       41.76      1.09 o 
   4   4   3       41.57       38.51      1.10 o 
   5   4   3      302.15      294.79      4.89 o 
   6   4   3      121.71      100.81      2.44 o 
   7   4   3        9.71        9.68      1.04 o 
  -7   5   3      267.88      283.39      4.99 o 
  -6   5   3        0.00       -0.09      0.35 o 
  -5   5   3       94.09       78.79      1.72 o 
  -4   5   3        3.69        2.28      0.35 o 
  -3   5   3       57.57       47.34      1.12 o 
  -2   5   3      136.14      130.14      2.57 o 
  -1   5   3      287.82      269.19      3.06 o 
   0   5   3      280.69      295.30      4.47 o 
   1   5   3       20.05       23.28      0.61 o 
   2   5   3      211.21      205.15      3.07 o 
   3   5   3      355.11      361.27      6.46 o 
   4   5   3       14.12       15.64      1.10 o 
   5   5   3       37.48       37.57      1.19 o 
   6   5   3       10.28       10.34      0.98 o 
  -7   6   3      593.84      575.21     12.10 o 
  -6   6   3      271.26      265.98      4.63 o 
  -5   6   3      269.32      233.30      3.65 o 
  -4   6   3      171.27      156.63      3.41 o 
  -3   6   3       12.03       13.27      0.60 o 
  -2   6   3      147.94      146.52      2.11 o 
  -1   6   3      247.46      230.21      2.71 o 
   0   6   3       16.00       16.96      0.45 o 
   1   6   3      115.65      119.70      1.90 o 
   2   6   3        5.67        6.95      0.49 o 
   3   6   3        0.05        0.01      0.21 o 
   4   6   3      104.45      106.94      2.11 o 
   5   6   3       50.16       49.17      1.41 o 
   6   6   3      117.81      111.28      2.96 o 
  -7   7   3        1.12        1.75      0.62 o 
  -6   7   3       32.67       39.98      1.68 o 
  -5   7   3       43.37       35.73      1.15 o 
  -4   7   3       29.34       29.39      1.00 o 
  -3   7   3      321.02      330.07      4.57 o 
  -2   7   3      206.32      201.72      2.75 o 
  -1   7   3      549.43      544.31      8.08 o 
   0   7   3       58.02       58.22      1.11 o 
   1   7   3       14.09        8.30      0.52 o 
   2   7   3      628.68      640.86      8.08 o 
   3   7   3        0.39        0.76      0.28 o 
   4   7   3      634.47      648.39      8.73 o 
   5   7   3       64.16       59.28      1.59 o 
   6   7   3        0.49        1.34      0.76 o 
  -7   8   3       40.26       47.35      1.96 o 
  -6   8   3      707.08      719.84     10.30 o 
  -5   8   3       61.94       59.86      1.56 o 
  -4   8   3        1.45        1.60      0.33 o 
  -3   8   3      372.05      360.98      4.99 o 
  -2   8   3      120.77      115.70      1.86 o 
  -1   8   3      288.49      278.35      5.66 o 
   0   8   3       41.81       45.32      0.99 o 
   1   8   3       25.47       24.07      0.99 o 
   2   8   3      193.46      197.60      3.11 o 
   3   8   3      289.53      267.63      4.02 o 
   4   8   3      257.26      262.56      4.49 o 
   5   8   3       11.73       13.93      0.94 o 
   6   8   3       13.88       18.23      1.20 o 
  -6   9   3       45.76       45.39      2.47 o 
  -5   9   3       12.94       10.34      0.78 o 
  -4   9   3        0.10        0.82      0.35 o 
  -3   9   3        8.59        8.20      0.63 o 
  -2   9   3      282.66      275.56      3.65 o 
  -1   9   3        8.77        8.69      0.55 o 
   0   9   3       45.62       36.15      1.52 o 
   1   9   3        7.24        6.31      0.51 o 
   2   9   3       56.54       55.52      1.39 o 
   3   9   3     1123.91     1157.97     15.44 o 
   4   9   3      169.77      177.33      3.11 o 
   5   9   3       45.21       47.25      1.62 o 
  -6  10   3       72.32       68.36      2.69 o 
  -5  10   3       20.51       18.51      0.92 o 
  -4  10   3       48.04       49.14      1.41 o 
  -3  10   3        0.43        0.33      0.30 o 
  -2  10   3       81.89       77.15      1.88 o 
  -1  10   3       46.85       45.51      1.21 o 
   0  10   3       81.73       78.64      1.67 o 
   1  10   3       38.69       38.43      1.28 o 
   2  10   3        1.40        1.75      0.38 o 
   3  10   3      184.58      180.17      3.11 o 
   4  10   3        2.75        3.52      0.57 o 
   5  10   3       14.06       16.74      1.23 o 
  -6  11   3        5.18        7.95      0.89 o 
  -5  11   3       28.24       26.89      1.13 o 
  -4  11   3       15.08       15.99      0.86 o 
  -3  11   3        0.08       -0.08      0.34 o 
  -2  11   3      918.15      905.84     12.37 o 
  -1  11   3      201.68      178.23      2.98 o 
   0  11   3      251.82      250.96      4.28 o 
   1  11   3       11.94       13.15      0.82 o 
   2  11   3       11.86       13.16      0.86 o 
   3  11   3       44.36       47.88      1.90 o 
   4  11   3      154.84      162.25      3.37 o 
   5  11   3       81.91       77.95      2.53 o 
  -5  12   3      140.74      144.74      3.21 o 
  -4  12   3        2.83        4.06      0.64 o 
  -3  12   3       39.56       41.90      1.48 o 
  -2  12   3       91.30       80.37      2.05 o 
  -1  12   3     1350.97     1355.38     16.27 o 
   0  12   3       19.53       17.49      0.93 o 
   1  12   3       79.08       75.27      2.01 o 
   2  12   3       18.35       16.13      1.07 o 
   3  12   3       77.74       80.12      2.44 o 
   4  12   3       33.78       33.91      1.40 o 
  -4  13   3        0.00        0.49      0.43 o 
  -3  13   3       14.36       14.57      1.00 o 
  -2  13   3      702.52      701.42     10.08 o 
  -1  13   3       10.38        8.18      0.69 o 
   0  13   3        1.42        1.39      0.44 o 
   1  13   3       10.19       10.60      0.98 o 
   2  13   3       94.32       96.82      3.30 o 
   3  13   3       72.54       74.70      2.42 o 
  -3  14   3        1.44        2.20      0.55 o 
  -2  14   3      149.90      175.79      3.56 o 
  -1  14   3        7.39       11.09      1.05 o 
   0  14   3       23.30       23.03      1.25 o 
   1  14   3       20.57       20.98      1.21 o 
   2  14   3        0.55        0.97      0.62 o 
  -2  15   3      622.78      621.76     10.72 o 
  -1  15   3       80.89       72.12      2.72 o 
   0  15   3        4.73        5.26      0.79 o 
   1  15   3       17.12       19.53      1.48 o 
  -8   0   4        4.62        5.89      1.22 o 
  -7   0   4       18.41       17.18      1.72 o 
  -6   0   4       44.87       44.05      1.84 o 
  -5   0   4        2.45        3.75      0.63 o 
  -4   0   4        4.39        5.52      0.66 o 
  -3   0   4      366.60      336.64      5.40 o 
  -2   0   4        0.17        0.34      0.25 o 
  -1   0   4      186.60      218.31      3.71 o 
   0   0   4      414.17      494.93      7.51 o 
   1   0   4       24.56       27.95      1.12 o 
   2   0   4      156.07      151.91      4.86 o 
   3   0   4       13.93       13.85      0.93 o 
   4   0   4      440.18      431.79      8.51 o 
   5   0   4        8.01        8.65      1.23 o 
   6   0   4      219.11      193.02      7.10 o 
  -8   1   4        2.71        6.05      1.20 o 
  -7   1   4       15.82       17.32      1.17 o 
  -6   1   4       45.72       44.21      1.69 o 
  -5   1   4        8.02        6.92      0.64 o 
  -4   1   4       30.12       33.21      1.08 o 
  -3   1   4       29.96       27.66      0.64 o 
  -2   1   4      223.35      214.57      2.60 o 
  -1   1   4      291.07      331.63      4.31 o 
   0   1   4      718.61      770.50      7.97 o 
   1   1   4       60.96       57.63      1.43 o 
   2   1   4       30.76       26.01      0.71 o 
   3   1   4       96.17       94.02      1.82 o 
   4   1   4        7.64        6.96      0.66 o 
   5   1   4       78.29       72.54      1.93 o 
   6   1   4        5.23        4.81      1.13 o 
  -8   2   4        0.07        0.73      0.58 o 
  -7   2   4        0.26       -0.07      0.41 o 
  -6   2   4      144.17      124.70      2.70 o 
  -5   2   4       20.37       16.45      0.87 o 
  -4   2   4      377.22      393.56      5.53 o 
  -3   2   4      490.66      514.03      5.99 o 
  -2   2   4        3.70        4.85      0.30 o 
  -1   2   4      383.02      392.81      4.33 o 
   0   2   4      303.02      307.40      3.50 o 
   1   2   4       33.49       29.55      0.92 o 
   2   2   4       99.13       95.17      2.03 o 
   3   2   4       66.29       69.00      1.75 o 
   4   2   4       25.78       24.31      1.19 o 
   5   2   4       39.11       37.16      1.54 o 
   6   2   4       23.92       27.37      1.40 o 
  -8   3   4        4.02        4.03      0.69 o 
  -7   3   4      150.05      139.54      3.08 o 
  -6   3   4      263.05      230.98      4.15 o 
  -5   3   4        0.32        0.65      0.36 o 
  -4   3   4        0.44        0.11      0.24 o 
  -3   3   4       12.19       12.29      0.47 o 
  -2   3   4       40.66       39.71      0.79 o 
  -1   3   4      415.58      415.84      5.57 o 
   0   3   4      622.41      622.49      6.55 o 
   1   3   4       45.31       47.26      0.85 o 
   2   3   4       85.46       87.54      1.70 o 
   3   3   4      358.60      350.12      4.85 o 
   4   3   4      327.98      311.77      5.08 o 
   5   3   4        0.67        0.10      0.35 o 
   6   3   4       10.91       12.89      1.00 o 
  -7   4   4        0.87        2.14      0.68 o 
  -6   4   4       13.03       10.68      0.90 o 
  -5   4   4       59.81       61.32      2.87 o 
  -4   4   4      154.31      141.22      2.42 o 
  -3   4   4       87.31       90.91      1.73 o 
  -2   4   4       41.22       42.54      0.83 o 
  -1   4   4       99.79       97.80      1.43 o 
   0   4   4      563.51      605.80      6.40 o 
   1   4   4        6.69        7.80      0.53 o 
   2   4   4       12.85       12.31      0.63 o 
   3   4   4      172.89      160.73      2.70 o 
   4   4   4      479.58      468.46      7.08 o 
   5   4   4      138.09      127.00      2.90 o 
   6   4   4        0.56        0.67      0.44 o 
  -7   5   4      195.93      194.99      3.91 o 
  -6   5   4       23.07       22.55      1.09 o 
  -5   5   4       46.91       36.61      1.34 o 
  -4   5   4      398.63      396.80      5.41 o 
  -3   5   4       19.06       18.06      0.73 o 
  -2   5   4       15.74       14.34      0.83 o 
  -1   5   4      234.41      208.31      2.56 o 
   0   5   4        7.75        6.34      0.41 o 
   1   5   4       82.55       86.49      1.69 o 
   2   5   4      617.52      594.85      7.62 o 
   3   5   4     1233.54     1249.62     15.04 o 
   4   5   4       71.52       70.81      1.90 o 
   5   5   4       50.45       46.28      1.59 o 
   6   5   4        4.26        4.10      0.65 o 
  -7   6   4       24.91       23.64      1.21 o 
  -6   6   4       30.99       25.04      1.17 o 
  -5   6   4        0.05        0.50      0.39 o 
  -4   6   4      181.26      185.60      3.05 o 
  -3   6   4        0.14        1.93      0.66 o 
  -2   6   4       75.59       66.55      1.27 o 
  -1   6   4        0.33        0.11      0.19 o 
   0   6   4      112.50      121.44      1.89 o 
   1   6   4       60.52       63.35      1.59 o 
   2   6   4       10.95       11.12      0.68 o 
   3   6   4      477.96      479.91      6.48 o 
   4   6   4        5.87        6.39      0.62 o 
   5   6   4       15.25       16.72      1.03 o 
   6   6   4       30.21       26.22      1.27 o 
  -7   7   4       35.35       32.45      1.46 o 
  -6   7   4       29.98       21.67      1.14 o 
  -5   7   4       29.62       26.84      1.04 o 
  -4   7   4      163.42      156.15      2.74 o 
  -3   7   4      459.86      460.41      6.15 o 
  -2   7   4       19.39       18.95      0.74 o 
  -1   7   4       43.45       44.60      1.15 o 
   0   7   4      145.97      144.44      2.19 o 
   1   7   4        8.77        8.61      0.61 o 
   2   7   4      310.63      289.52      6.55 o 
   3   7   4        0.00        0.10      0.28 o 
   4   7   4      184.79      186.60      3.24 o 
   5   7   4      170.58      177.31      3.63 o 
  -7   8   4       23.54       23.38      1.27 o 
  -6   8   4       19.12       22.45      1.20 o 
  -5   8   4        0.61        0.64      0.36 o 
  -4   8   4       58.13       52.41      1.42 o 
  -3   8   4        0.34        0.66      0.30 o 
  -2   8   4       72.70       70.55      1.76 o 
  -1   8   4        2.02        1.92      0.34 o 
   0   8   4       51.89       50.59      1.44 o 
   1   8   4       91.16       83.04      1.74 o 
   2   8   4       85.10       83.20      1.81 o 
   3   8   4       50.26       52.39      1.44 o 
   4   8   4       11.22        9.96      0.79 o 
   5   8   4      140.55      145.67      2.90 o 
  -6   9   4       40.08       41.76      1.59 o 
  -5   9   4        1.35        0.89      0.39 o 
  -4   9   4       10.18       11.14      0.77 o 
  -3   9   4       71.10       64.20      1.77 o 
  -2   9   4      656.39      668.76      9.42 o 
  -1   9   4      447.04      435.06      5.88 o 
   0   9   4      161.97      146.27      2.88 o 
   1   9   4        8.49        9.04      0.77 o 
   2   9   4       24.59       23.04      0.92 o 
   3   9   4        0.12        0.03      0.34 o 
   4   9   4        6.00        6.21      0.66 o 
   5   9   4       91.68       95.68      2.26 o 
  -6  10   4       15.12       19.60      1.15 o 
  -5  10   4       12.67       14.43      0.94 o 
  -4  10   4        0.58        0.78      0.43 o 
  -3  10   4      399.42      395.37      6.23 o 
  -2  10   4      352.22      345.73      5.52 o 
  -1  10   4       21.82       17.57      0.80 o 
   0  10   4        2.72        1.84      0.45 o 
   1  10   4       43.28       45.50      1.48 o 
   2  10   4       17.42       18.42      0.97 o 
   3  10   4       67.72       69.17      1.77 o 
   4  10   4      113.05      114.95      2.94 o 
  -5  11   4        5.73        7.17      0.82 o 
  -4  11   4        0.00        0.48      0.42 o 
  -3  11   4      414.50      406.77      6.46 o 
  -2  11   4       98.72       90.24      3.96 o 
  -1  11   4        2.85        4.85      0.60 o 
   0  11   4        0.74        0.44      0.37 o 
   1  11   4       67.87       63.24      1.82 o 
   2  11   4       77.38       82.45      2.16 o 
   3  11   4        5.57        7.30      0.80 o 
   4  11   4        9.66       12.55      0.98 o 
  -5  12   4        1.84        1.83      0.55 o 
  -4  12   4        5.73        8.10      0.85 o 
  -3  12   4      123.03      127.08      2.87 o 
  -2  12   4        0.04        0.15      0.35 o 
  -1  12   4       10.27       13.30      1.12 o 
   0  12   4       16.17       15.44      0.96 o 
   1  12   4       44.80       41.71      1.50 o 
   2  12   4       30.15       26.20      1.21 o 
   3  12   4        5.39        6.25      0.83 o 
  -4  13   4        2.53        3.87      0.77 o 
  -3  13   4       29.12       24.75      1.21 o 
  -2  13   4        5.28        5.36      1.32 o 
  -1  13   4      151.46      140.03      3.47 o 
   0  13   4        3.65        3.83      0.62 o 
   1  13   4      102.67       98.62      2.49 o 
   2  13   4       70.45       67.18      2.28 o 
  -3  14   4      135.81      127.91      3.03 o 
  -2  14   4      247.45      230.75      4.98 o 
  -1  14   4       13.49       14.39      1.23 o 
   0  14   4        1.84        1.68      0.50 o 
   1  14   4       25.60       22.81      1.32 o 
  -7   1   5      135.25      120.51      3.25 o 
  -6   1   5      191.85      185.58      3.60 o 
  -5   1   5       90.33       73.44      3.21 o 
  -4   1   5      275.62      274.86     10.76 o 
  -3   1   5      112.54      110.18      1.82 o 
  -2   1   5      190.17      180.92      2.38 o 
  -1   1   5       97.57      101.85      1.98 o 
   0   1   5       35.36       29.95      0.69 o 
   1   1   5      133.78      121.44      3.24 o 
   2   1   5      128.87      119.19      2.44 o 
   3   1   5     2233.89     2280.99     29.20 o 
   4   1   5       18.47       16.97      1.10 o 
   5   1   5        5.58        4.31      0.73 o 
   6   1   5       11.73       11.99      1.13 o 
  -7   2   5        2.19        2.39      0.59 o 
  -6   2   5      307.09      281.28      4.88 o 
  -5   2   5       11.69       15.03      0.90 o 
  -4   2   5      105.73      102.74      2.25 o 
  -3   2   5      156.37      158.14      2.37 o 
  -2   2   5      671.42      644.77      6.90 o 
  -1   2   5      297.31      321.00      3.76 o 
   0   2   5      498.59      525.14      6.24 o 
   1   2   5      113.91      104.20      1.94 o 
   2   2   5      966.79      970.45     11.85 o 
   3   2   5      205.91      200.05      3.66 o 
   4   2   5        0.30        0.83      0.36 o 
   5   2   5        1.48        0.80      0.48 o 
   6   2   5      124.10      132.12      3.52 o 
  -7   3   5       18.88       21.97      1.18 o 
  -6   3   5       12.99       11.26      0.94 o 
  -5   3   5       16.40       15.55      0.95 o 
  -4   3   5      155.50      146.01      2.87 o 
  -3   3   5      599.06      596.72      7.12 o 
  -2   3   5        8.47        8.71      0.43 o 
  -1   3   5      510.26      556.53      6.06 o 
   0   3   5       24.66       32.72      1.27 o 
   1   3   5      419.92      402.86      5.44 o 
   2   3   5      353.03      338.15      4.80 o 
   3   3   5      651.89      672.68     10.80 o 
   4   3   5        2.56        3.57      0.66 o 
   5   3   5      192.33      184.35      4.21 o 
   6   3   5        4.87        5.10      0.89 o 
  -7   4   5       24.61       21.41      1.18 o 
  -6   4   5       28.34       30.58      1.30 o 
  -5   4   5       17.99       19.58      1.00 o 
  -4   4   5       16.06       14.68      0.73 o 
  -3   4   5       86.72       85.44      1.75 o 
  -2   4   5      183.25      175.92      2.35 o 
  -1   4   5      228.45      228.65      3.29 o 
   0   4   5        1.93        0.80      0.25 o 
   1   4   5        0.13        0.15      0.24 o 
   2   4   5       58.28       55.81      1.40 o 
   3   4   5        2.66        3.16      0.45 o 
   4   4   5        7.31        7.98      0.78 o 
   5   4   5        4.61        5.19      0.70 o 
  -7   5   5        1.72        2.89      0.63 o 
  -6   5   5       24.12       23.58      1.17 o 
  -5   5   5        0.41        0.40      0.40 o 
  -4   5   5       20.04       21.14      0.87 o 
  -3   5   5      229.60      218.18      3.39 o 
  -2   5   5      825.28      825.61     11.14 o 
  -1   5   5      176.14      165.00      2.44 o 
   0   5   5       57.55       54.19      1.31 o 
   1   5   5       23.35       23.02      0.86 o 
   2   5   5        7.84        7.87      0.75 o 
   3   5   5       39.70       40.19      1.24 o 
   4   5   5        0.04        1.55      0.44 o 
   5   5   5        0.16        0.51      0.65 o 
  -7   6   5        0.09        0.10      0.47 o 
  -6   6   5       43.29       41.29      1.67 o 
  -5   6   5        0.01        0.10      0.38 o 
  -4   6   5      399.62      392.60      5.15 o 
  -3   6   5      355.80      353.79      5.00 o 
  -2   6   5      372.32      362.61     16.99 o 
  -1   6   5      807.49      812.19     10.04 o 
   0   6   5       15.54       14.20      0.69 o 
   1   6   5       18.68       17.68      0.73 o 
   2   6   5       30.21       28.22      1.02 o 
   3   6   5       42.30       43.27      1.32 o 
   4   6   5       10.86       13.17      1.01 o 
   5   6   5        0.72        1.20      0.48 o 
  -6   7   5       28.59       29.97      1.35 o 
  -5   7   5       20.26       17.96      1.04 o 
  -4   7   5       30.15       29.62      1.15 o 
  -3   7   5      497.84      493.12      7.35 o 
  -2   7   5       77.76       74.57      2.14 o 
  -1   7   5      322.12      320.94      4.59 o 
   0   7   5        9.11        8.59      0.73 o 
   1   7   5       60.89       56.60      1.44 o 
   2   7   5      370.65      369.99      4.95 o 
   3   7   5      169.05      166.94      3.04 o 
   4   7   5      112.37      115.11      2.75 o 
   5   7   5       19.27       23.25      1.20 o 
  -6   8   5       76.09       72.76      2.19 o 
  -5   8   5        9.40        9.58      0.78 o 
  -4   8   5        0.00        0.60      0.41 o 
  -3   8   5      701.72      692.11     11.14 o 
  -2   8   5      260.98      242.37      5.70 o 
  -1   8   5       14.24       12.75      0.82 o 
   0   8   5      277.05      266.36      4.52 o 
   1   8   5       10.35       12.53      0.87 o 
   2   8   5       18.86       17.36      0.84 o 
   3   8   5        4.69        5.29      0.61 o 
   4   8   5        1.87        2.45      0.47 o 
  -6   9   5       64.12       63.18      3.36 o 
  -5   9   5       24.00       23.21      1.18 o 
  -4   9   5      166.55      162.72      3.35 o 
  -3   9   5        4.62        5.84      0.68 o 
  -2   9   5       30.23       31.12      1.97 o 
  -1   9   5       43.09       40.20      1.48 o 
   0   9   5       11.88       13.95      0.87 o 
   1   9   5      171.20      155.71      3.18 o 
   2   9   5        3.92        3.93      0.60 o 
   3   9   5      158.20      163.04      3.07 o 
   4   9   5        0.69        0.78      0.44 o 
  -5  10   5       97.75       96.26      2.54 o 
  -4  10   5       74.98       71.36      2.07 o 
  -3  10   5       50.16       47.40      1.60 o 
  -2  10   5       19.92       20.71      1.03 o 
  -1  10   5        0.59        0.41      0.42 o 
   0  10   5       16.60       13.66      0.93 o 
   1  10   5       14.69       13.33      0.96 o 
   2  10   5        2.82        2.88      0.55 o 
   3  10   5       93.12       97.87      2.53 o 
   4  10   5       78.28       82.96      2.12 o 
  -5  11   5       38.83       38.95      1.58 o 
  -4  11   5      103.08       99.75      2.56 o 
  -3  11   5        6.71        7.79      0.95 o 
  -2  11   5       32.41       32.84      1.52 o 
  -1  11   5        0.42        1.20      0.51 o 
   0  11   5        0.57        0.50      0.41 o 
   1  11   5      109.19      108.36      3.33 o 
   2  11   5        9.12        9.48      0.90 o 
   3  11   5       49.79       50.60      1.80 o 
  -4  12   5       17.26       19.93      1.15 o 
  -3  12   5       26.68       29.21      1.32 o 
  -2  12   5      344.79      349.78      6.66 o 
  -1  12   5       30.49       27.71      2.17 o 
   0  12   5       16.07       21.03      1.11 o 
   1  12   5       63.14       58.69      1.89 o 
   2  12   5       59.14       62.61      1.99 o 
  -3  13   5       14.68       17.32      1.14 o 
  -2  13   5       54.23       54.09      2.08 o 
  -1  13   5        0.62        0.28      0.49 o 
   0  13   5        2.97        2.89      0.68 o 
   1  13   5      223.75      234.31      4.53 o 
  -7   0   6       45.48       36.97      2.50 o 
  -6   0   6       81.75       79.02      3.48 o 
  -5   0   6       42.92       38.51      2.26 o 
  -4   0   6      448.52      468.92     11.11 o 
  -3   0   6        0.64        1.21      0.49 o 
  -2   0   6       23.80       23.21      1.01 o 
  -1   0   6      118.22      126.46      9.47 o 
   0   0   6      472.36      462.91      7.48 o 
   1   0   6      192.25      183.16      4.28 o 
   2   0   6       14.25       14.79      1.50 o 
   3   0   6      115.94      111.64      4.19 o 
   4   0   6        7.08        9.99      1.64 o 
   5   0   6       81.84       92.40      4.02 o 
  -7   1   6       89.43       84.86      2.73 o 
  -6   1   6        1.99        1.33      0.57 o 
  -5   1   6      107.32      105.84      2.48 o 
  -4   1   6       12.25       12.65      0.85 o 
  -3   1   6     1212.37     1257.24     15.08 o 
  -2   1   6       60.75       62.15      1.22 o 
  -1   1   6       14.84       14.00      0.67 o 
   0   1   6        5.28        6.55      0.46 o 
   1   1   6       28.71       30.65      1.01 o 
   2   1   6      138.37      131.87      3.17 o 
   3   1   6       19.86       17.79      1.12 o 
   4   1   6       20.51       21.13      1.27 o 
   5   1   6       12.26       19.03      1.26 o 
  -7   2   6       31.78       31.87      1.62 o 
  -6   2   6        0.28        1.02      0.50 o 
  -5   2   6        9.46       10.37      0.88 o 
  -4   2   6        6.20        7.21      0.73 o 
  -3   2   6      153.75      149.65      2.38 o 
  -2   2   6       42.91       43.58      1.00 o 
  -1   2   6       68.74       65.81      1.38 o 
   0   2   6       32.07       35.24      1.76 o 
   1   2   6      110.50      107.87      2.11 o 
   2   2   6      555.73      555.88      8.21 o 
   3   2   6      154.87      153.37      3.63 o 
   4   2   6        2.09        1.59      0.57 o 
   5   2   6        6.73        9.52      1.06 o 
  -7   3   6        1.21        2.63      0.66 o 
  -6   3   6        0.07        0.09      0.45 o 
  -5   3   6       97.15       92.67      2.57 o 
  -4   3   6      392.82      382.78      6.02 o 
  -3   3   6      951.74      969.41     11.89 o 
  -2   3   6        9.08        9.30      0.57 o 
  -1   3   6       83.88       86.89      2.14 o 
   0   3   6        0.00        0.42      0.28 o 
   1   3   6       46.01       43.44      1.25 o 
   2   3   6      318.14      324.56      6.04 o 
   3   3   6       88.69       85.61      2.23 o 
   4   3   6        0.28        0.98      0.49 o 
   5   3   6        0.01        0.96      0.53 o 
  -7   4   6      143.32      147.32      3.39 o 
  -6   4   6       24.42       20.93      1.15 o 
  -5   4   6       21.12       21.87      1.09 o 
  -4   4   6      101.51       99.42      2.34 o 
  -3   4   6       10.10        9.55      0.68 o 
  -2   4   6        7.00        7.02      0.75 o 
  -1   4   6       11.65        9.99      0.60 o 
   0   4   6       23.38       24.40      0.93 o 
   1   4   6       53.81       44.76      1.29 o 
   2   4   6      353.89      342.56      5.55 o 
   3   4   6      254.02      248.52      4.52 o 
   4   4   6        3.97        4.98      0.67 o 
   5   4   6       10.12        9.76      1.07 o 
  -6   5   6       20.62       18.26      1.19 o 
  -5   5   6       22.01       24.43      1.21 o 
  -4   5   6      547.44      538.08      8.89 o 
  -3   5   6       97.34       95.13      2.24 o 
  -2   5   6        0.07        0.13      0.34 o 
  -1   5   6      138.16      133.64      2.70 o 
   0   5   6       61.05       51.62      1.28 o 
   1   5   6        1.03        0.44      0.31 o 
   2   5   6        2.26        2.48      0.45 o 
   3   5   6      206.65      202.93      3.96 o 
   4   5   6       11.30       12.63      1.06 o 
  -6   6   6       12.78       17.58      1.06 o 
  -5   6   6        3.85        3.85      0.63 o 
  -4   6   6       16.47       18.16      0.93 o 
  -3   6   6       61.33       65.33      1.82 o 
  -2   6   6       27.83       30.54      1.20 o 
  -1   6   6        9.75        8.26      0.74 o 
   0   6   6      146.06      117.82      2.58 o 
   1   6   6      104.56       98.84      2.11 o 
   2   6   6      294.57      303.69      4.67 o 
   3   6   6       68.45       69.91      2.05 o 
   4   6   6        8.70       10.21      0.97 o 
  -6   7   6       43.62       47.58      1.77 o 
  -5   7   6        9.95       14.23      1.25 o 
  -4   7   6        2.96        3.73      0.59 o 
  -3   7   6       59.81       59.94      1.78 o 
  -2   7   6        5.52        6.80      0.71 o 
  -1   7   6       21.90       25.65      1.78 o 
   0   7   6       25.08       18.83      0.97 o 
   1   7   6       42.95       43.48      1.50 o 
   2   7   6       42.70       46.77      1.73 o 
   3   7   6        3.97        6.71      0.71 o 
   4   7   6        8.18       10.45      0.97 o 
  -5   8   6       16.41       18.37      1.36 o 
  -4   8   6        0.57        1.12      0.46 o 
  -3   8   6      143.57      141.86      3.05 o 
  -2   8   6       71.15       68.89      1.92 o 
  -1   8   6        0.01        0.22      0.40 o 
   0   8   6       43.34       38.98      1.43 o 
   1   8   6       25.52       23.47      1.12 o 
   2   8   6       59.98       64.35      1.94 o 
   3   8   6      127.62      127.34      2.81 o 
  -5   9   6       51.51       53.71      2.13 o 
  -4   9   6       21.79       22.85      1.16 o 
  -3   9   6       72.86       75.01      2.45 o 
  -2   9   6      127.24      124.50      3.20 o 
  -1   9   6       29.43       26.16      1.33 o 
   0   9   6      100.39       83.00      4.93 o 
   1   9   6      112.25       98.99      2.49 o 
   2   9   6        2.40        2.09      0.54 o 
   3   9   6       31.66       39.11      1.58 o 
  -4  10   6       19.48       22.36      1.18 o 
  -3  10   6        3.49        3.37      0.61 o 
  -2  10   6       55.02       51.17      1.96 o 
  -1  10   6       57.97       50.60      1.93 o 
   0  10   6      174.56      161.89      3.87 o 
   1  10   6        5.24        6.58      0.78 o 
   2  10   6       13.16       15.84      1.16 o 
  -4  11   6       23.00       23.30      1.22 o 
  -3  11   6       75.33       76.38      2.51 o 
  -2  11   6       32.61       27.47      1.46 o 
  -1  11   6      107.33      100.44      2.91 o 
   0  11   6       43.13       42.41      1.82 o 
   1  11   6       16.00       16.95      1.14 o 
   2  11   6        0.23        0.35      0.45 o 
  -2  12   6        4.22        6.41      0.90 o 
  -1  12   6       18.13       18.16      1.26 o 
   0  12   6       47.98       45.39      1.93 o 
  -6   1   7       31.14       29.33      1.77 o 
  -5   1   7      113.80      115.26      3.09 o 
  -4   1   7      476.99      481.05      8.24 o 
  -3   1   7       61.46       61.08      1.58 o 
  -2   1   7       51.36       51.00      1.27 o 
  -1   1   7       84.79       77.20      2.13 o 
   0   1   7       13.47       11.00      0.77 o 
   1   1   7       34.43       32.17      1.47 o 
   2   1   7      177.39      171.61      3.97 o 
   3   1   7       25.06       24.42      1.39 o 
   4   1   7       15.48       17.35      1.32 o 
  -6   2   7       29.24       29.32      1.55 o 
  -5   2   7        0.86        1.12      0.47 o 
  -4   2   7      101.47      103.60      2.48 o 
  -3   2   7      811.93      868.20     12.00 o 
  -2   2   7       30.12       29.49      1.04 o 
  -1   2   7      161.48      151.87      4.32 o 
   0   2   7        9.76        6.31      0.62 o 
   1   2   7      127.83      124.46      2.77 o 
   2   2   7       23.20       22.94      1.31 o 
   3   2   7      166.19      165.87      4.01 o 
   4   2   7        9.51        8.55      1.04 o 
  -6   3   7       20.13       23.08      1.23 o 
  -5   3   7       11.49       11.62      0.99 o 
  -4   3   7        5.25        5.70      0.72 o 
  -3   3   7      247.62      256.66      5.09 o 
  -2   3   7       19.06       19.98      1.11 o 
  -1   3   7      103.83       92.73      2.55 o 
   0   3   7      134.57      124.05      2.44 o 
   1   3   7       65.14       60.28      1.81 o 
   2   3   7      237.39      240.98      5.06 o 
   3   3   7       38.03       43.35      1.85 o 
   4   3   7      110.69      123.00      3.48 o 
  -6   4   7        0.59        1.98      0.60 o 
  -5   4   7      132.66      132.19      3.02 o 
  -4   4   7      167.89      167.91      3.50 o 
  -3   4   7      203.52      204.82      3.83 o 
  -2   4   7        9.05        8.73      0.90 o 
  -1   4   7       44.32       54.62      1.65 o 
   0   4   7        2.08        2.04      0.44 o 
   1   4   7        2.92        2.50      0.48 o 
   2   4   7        2.95        3.56      0.61 o 
   3   4   7        2.86        4.40      0.77 o 
  -6   5   7        2.16        3.05      0.62 o 
  -5   5   7       45.46       49.18      2.00 o 
  -4   5   7       35.77       38.62      1.72 o 
  -3   5   7        0.46        1.09      0.42 o 
  -2   5   7        0.04        0.24      0.42 o 
  -1   5   7       45.73       44.40      1.71 o 
   0   5   7       63.40       53.89      1.56 o 
   1   5   7      207.12      195.53      3.44 o 
   2   5   7        1.00        1.94      0.57 o 
   3   5   7      161.02      176.42      3.76 o 
  -5   6   7        0.51        0.58      0.61 o 
  -4   6   7       90.55       88.65      2.42 o 
  -3   6   7      183.26      176.30      3.54 o 
  -2   6   7       65.41       63.28      2.11 o 
  -1   6   7      105.05       96.47      2.69 o 
   0   6   7       27.53       19.11      1.09 o 
   1   6   7       58.41       63.46      1.93 o 
   2   6   7      546.53      576.55      8.84 o 
   3   6   7       77.81       91.36      2.53 o 
  -5   7   7       73.87       87.67      2.82 o 
  -4   7   7       47.52       51.49      2.03 o 
  -3   7   7       57.33       57.99      1.93 o 
  -2   7   7        0.91        0.53      0.52 o 
  -1   7   7       58.98       53.97      1.97 o 
   0   7   7       95.19       92.08      2.37 o 
   1   7   7        3.23        3.31      0.61 o 
   2   7   7      291.73      285.31      5.61 o 
   3   7   7       63.68       77.39      2.33 o 
  -4   8   7       11.46       15.14      1.33 o 
  -3   8   7       66.30       68.95      2.34 o 
  -2   8   7        2.31        2.68      0.66 o 
  -1   8   7       61.33       64.49      2.22 o 
   0   8   7       69.16       68.45      2.06 o 
   1   8   7       29.14       28.53      1.32 o 
   2   8   7      181.96      193.15      4.00 o 
  -4   9   7       14.52       15.10      1.12 o 
  -3   9   7       16.80       18.04      1.24 o 
  -2   9   7       27.47       27.80      1.49 o 
  -1   9   7       28.60       26.63      1.44 o 
   0   9   7        6.16        6.42      0.90 o 
   1   9   7        6.42        5.82      0.76 o 
  -3  10   7       15.23       17.50      1.35 o 
  -2  10   7        3.49        8.19      0.99 o 
  -1  10   7        0.10        1.70      0.61 o 
   0  10   7       49.46       52.76      2.09 o 
   1  10   7      150.59      151.80      3.47 o 
  -5   0   8      100.56      105.47      7.09 o 
  -4   0   8      114.32      121.01      4.50 o 
  -3   0   8      332.03      336.07     17.29 o 
  -2   0   8       15.88       15.15      1.37 o 
  -1   0   8      214.89      207.64     12.25 o 
   0   0   8       83.52       76.31      3.52 o 
   1   0   8       22.92       24.43      1.95 o 
   2   0   8        0.74        1.33      0.89 o 
  -5   1   8       30.69       38.22      1.75 o 
  -4   1   8      283.75      294.04      5.78 o 
  -3   1   8       43.17       43.89      1.76 o 
  -2   1   8       54.34       48.91      4.36 o 
  -1   1   8        9.43        7.95      0.85 o 
   0   1   8      282.68      271.49      5.47 o 
   1   1   8       11.39       14.26      1.25 o 
   2   1   8        0.93        0.13      0.53 o 
  -5   2   8        0.01       -0.03      0.50 o 
  -4   2   8        9.39       10.44      1.08 o 
  -3   2   8        6.27        8.22      0.98 o 
  -2   2   8       16.87       18.18      1.13 o 
  -1   2   8        5.24        6.89      0.84 o 
   0   2   8        5.36        9.09      1.00 o 
   1   2   8        3.08        4.76      0.82 o 
   2   2   8      190.56      207.17      4.75 o 
  -5   3   8      128.91      136.73      3.61 o 
  -4   3   8       13.96       17.62      1.18 o 
  -3   3   8        0.14        1.24      0.61 o 
  -2   3   8       34.15       36.77      1.59 o 
  -1   3   8       77.32       68.34      2.23 o 
   0   3   8      105.84      104.61      2.90 o 
   1   3   8       50.42       53.04      2.48 o 
   2   3   8       72.88       86.49      2.78 o 
  -5   4   8        6.40        6.75      0.98 o 
  -4   4   8       92.92       95.11      2.89 o 
  -3   4   8       42.79       41.11      1.77 o 
  -2   4   8       11.84       14.78      1.15 o 
  -1   4   8       31.44       31.05      2.04 o 
   0   4   8       31.26       31.62      1.35 o 
   1   4   8       32.01       32.74      1.73 o 
   2   4   8       26.64       31.10      1.66 o 
  -4   5   8      610.40      649.16     11.05 o 
  -3   5   8        1.14        1.61      0.62 o 
  -2   5   8       74.48       79.28      2.49 o 
  -1   5   8       65.62       62.91      2.19 o 
   0   5   8       40.26       36.97      1.47 o 
   1   5   8        1.84        2.92      0.75 o 
   2   5   8      158.57      159.93      4.05 o 
  -4   6   8       62.30       67.07      2.42 o 
  -3   6   8       31.92       27.82      1.77 o 
  -2   6   8       23.82       31.20      1.56 o 
  -1   6   8        0.51        0.94      0.57 o 
   0   6   8      108.38      115.92      2.82 o 
   1   6   8        1.50        2.33      0.60 o 
  -3   7   8      340.68      356.91      6.90 o 
  -2   7   8        0.36        1.84      0.62 o 
  -1   7   8        9.75       12.58      1.20 o 
   0   7   8       49.77       47.85      1.95 o 
   1   7   8        1.38        2.15      0.59 o 
  -2   8   8        4.35        7.33      1.07 o 
  -1   8   8        0.27        0.47      0.56 o 
   0   8   8      102.13       89.71      2.82 o 
  -3   1   9       14.45       18.65      1.51 o 
  -2   1   9        3.47        2.69      1.02 o 
  -1   1   9       16.17       17.15      1.62 o 
   0   1   9        0.26        1.07      0.66 o 
  -3   2   9       16.54       24.49      1.65 o 
  -2   2   9        5.39       11.17      1.66 o 
  -1   2   9        4.09        2.66      1.85 o 
   0   2   9        0.03        0.29      0.60 o 
  -3   3   9       29.22       38.87      2.12 o 
  -2   3   9       29.07       38.40      2.03 o 
  -1   3   9       50.82       57.71      2.51 o 
   0   3   9       87.29       83.24      3.19 o 
  -2   4   9       44.20       47.20      2.29 o 
  -1   4   9      114.32      110.68      3.63 o 
                                                 
